# Supplementary material for: Detection of soil-transmitted helminths and Schistosoma spp. by nucleic acid amplification test: Results of the first 5 years of the only international external quality assessment scheme
Source: PLoS Negl Trop Dis. 2024 Aug 8;18(8):e0012404. doi: 10.1371/journal.pntd.0012404 (PMC11335160; doi:10.1371/journal.pntd.0012404)
Supplement: S1 Data — (XLSX) [file pntd.0012404.s001.xlsx]

## Sheet: AS Stool & DNA
	2018.1A	2018.1D	2018.1E	2018.1J	2018.2A	2018.2B	2018.2C	2018.2E	2018.2G	2018.2H		2019.1A	2019.1B	2019.1C	2019.1E	2019.1G	2019.1H	2019.2A	2019.2B	2019.2C	2019.2E	2019.2F	2019.2G	2019.2H	2019.2I		2020.1A	2020.1B	2020.1D	2020.1F	2020.1G	2020.1H	2020.1I	2020.1J	2020.1L	2020.1N		2021.1D	2021.1E	2021.1F	2021.1G	2021.1H	2021.1I	2021.1L		2022.1B	2022.1C	2022.1D	2022.1E
	As spp. PCR	As spp. PCR	As spp. PCR	As spp. PCR	As spp. PCR	As spp. PCR	As spp. PCR	As spp. PCR	As spp. PCR	As spp. PCR		As spp. PCR	As spp. PCR	As spp. PCR	As spp. PCR	As spp. PCR	As spp. PCR	As spp. PCR	As spp. PCR	As spp. PCR	As spp. PCR	As spp. PCR	As spp. PCR	As spp. PCR	As spp. PCR		As spp. PCR	As spp. PCR	As spp. PCR	As spp. PCR	As spp. PCR	As spp. PCR	As spp. PCR	As spp. PCR	As spp. PCR	As spp. PCR		As spp. PCR	As spp. PCR	As spp. PCR	As spp. PCR	As spp. PCR	As spp. PCR	As spp. PCR		As spp. PCR	As spp. PCR	As spp. PCR	As spp. PCR
S												neg	neg	neg	neg	neg	neg	neg	neg	neg	neg	neg	neg	neg	neg		neg	neg	neg	neg	neg	neg	neg	neg	neg	neg		neg	neg	neg	neg	neg	neg	neg		neg	neg	neg	neg
C	neg	neg	neg	neg	neg	neg	neg	neg	neg	neg		neg	neg	neg	neg	neg	neg	neg	neg	neg	neg	neg	neg	neg	neg		neg	neg	neg	neg	neg	neg	neg	neg	neg	neg		neg	neg	neg	neg	neg	neg	neg		neg	neg	neg	neg
Y
V
N
P
M
U																																						neg	neg	neg	neg	neg	neg	neg		neg	36.8	neg	neg
L
R												neg	neg	neg	neg	neg	neg	neg	neg	neg	neg	neg	neg	neg	neg		neg	neg	neg	neg	neg	neg	neg	neg	neg	neg		neg	neg	neg	neg	neg	neg	neg		neg	neg	neg	neg
X												neg	neg	neg	neg	neg	neg	neg	neg	neg	neg	neg	neg	neg	neg		neg	neg	neg	neg	neg	neg	neg	neg	neg	neg		neg	neg	neg	neg	neg	neg	neg		neg	neg	neg	neg
D
W
H	neg	neg	neg	neg	neg	neg	neg	neg	neg	neg		neg	neg	neg	neg	neg	neg	neg	neg	neg	neg	neg	neg	neg	neg
Q	neg	neg	neg	neg	neg	neg	neg	neg	neg	neg		neg	neg	neg	neg	neg	neg	neg	neg	neg	neg	neg	neg	neg	neg		neg	neg	neg	neg	neg	neg	neg	neg	neg	neg		neg	neg	neg	neg	neg	neg	neg
A	neg	neg	neg	neg	neg	neg	neg	neg	neg	neg		neg	neg	neg	neg	neg	neg	neg	neg	neg	neg	neg	neg	neg	neg		neg	neg	neg	neg	neg	neg	neg	neg	neg	neg										33	33.9	neg	neg
F	neg	neg	neg	neg	neg	neg	neg	neg	neg	neg		neg	25	neg	neg	neg	neg	neg	neg	neg	neg	neg	neg	neg	neg		neg	neg	neg	neg	neg	neg	neg	neg	neg	neg
E	neg	neg	neg	neg	neg	neg	neg	neg	neg	neg		neg	neg	neg	neg	neg	neg	neg	neg	neg	neg	neg	neg	neg	neg		neg	neg	neg	neg	neg	neg	neg	neg	neg	neg		neg	neg	neg	neg	neg	neg	neg		neg	neg	neg	neg
J												neg	neg	neg	neg	neg	neg	neg	neg	neg	neg	neg	neg	neg	neg		neg	neg	neg	neg	neg	neg	neg	neg	neg	neg										neg	neg	neg	neg
I	neg	neg	neg	neg	neg	neg	neg	neg	neg	neg		neg						neg	inh	neg	neg	neg	neg	neg	neg										neg	neg										neg	neg	neg	neg
T
K												neg	neg	neg	neg	neg	neg	neg	neg	neg	neg	neg	neg	neg	neg		neg	neg	neg	neg	neg	neg	neg	neg	neg	neg		neg	neg	neg	neg	neg	neg	neg		neg	neg	neg	neg
G	neg	neg	neg	neg	neg	neg	neg	neg	neg	neg		neg	neg	neg	neg	neg	neg	neg	neg	neg	neg	neg	neg	neg	neg		neg	neg	neg	neg	neg	neg	neg	neg	neg	neg		neg	neg	neg	neg	neg	neg	neg		neg	neg	neg	neg
B
O																											neg	neg	neg	neg	neg	neg	neg	neg	neg	neg										neg	neg	neg	neg
Stool
DNA
NEGATIVE
EDUCATIONAL
POSITIVE
[truncated: 6 more columns]

## Sheet: NA Stool & DNA
	2018.1A	2018.1C	2018.1G	2018.1H	2018.1J	2018.2A	2018.2C	2018.2D	2018.2F	2018.2G	2018.2H		2019.1A	2019.1C	2019.1F	2019.1G	2019.1H	2019.1J	2019.2A	2019.2B	2019.2D	2019.2E	2019.2F	2019.2G	2019.2I	2019.2J		2020.1A	2020.1B	2020.1C	2020.1D	2020.1E	2020.1F	2020.1G	2020.1L	2020.1N	2020.1O	2020.1P		2021.1A	2021.1B	2021.1E	2021.1G	2021.1H	2021.1I	2021.1K	2021.1L	2021.1M
	NA PCR	NA PCR	NA PCR	NA PCR	NA PCR	NA PCR	NA PCR	NA PCR	NA PCR	NA PCR	NA PCR		NA PCR	NA PCR	NA PCR	NA PCR	NA PCR	NA PCR	NA PCR	NA PCR	NA PCR	NA PCR	NA PCR	NA PCR	NA PCR	NA PCR		NA PCR	NA PCR	NA PCR	NA PCR	NA PCR	NA PCR	NA PCR	NA PCR	NA PCR	NA PCR	NA PCR		NA PCR	NA PCR	NA PCR	NA PCR	NA PCR	NA PCR	NA PCR	NA PCR	NA PCR
S													neg	neg	neg	neg	neg	neg	neg	neg	neg	neg	neg	neg	neg	neg		neg	neg	neg	neg	neg	neg	neg	neg	neg	neg	neg		neg	neg	neg	neg	neg	neg	neg	neg	neg
C	neg	neg	neg	neg	neg	neg	neg	neg	neg	neg	neg		neg	neg	neg	neg	neg	neg	neg	neg	neg	neg	neg	neg	neg	neg		neg	neg	neg	neg	neg	neg	neg	neg	neg	neg	neg		neg	neg	neg	neg	neg	neg	neg	neg	neg
Y
V
N
P
M
U																																								neg	neg	neg	neg	neg	neg	neg	neg	neg
L
R													neg	neg	neg	neg	neg	neg	neg	neg	neg	neg	neg	neg	neg	neg		neg	neg	neg	neg	neg	neg	neg	neg	neg	neg	neg		neg	neg	neg	neg	neg	neg	neg	neg	neg
X													neg	neg	neg	neg	neg	neg	neg	neg	neg	neg	neg	neg	neg	neg		neg	neg	neg	neg	neg	neg	neg	neg	neg	neg	neg		neg	neg	neg	neg	neg	neg	neg	neg	neg
D
W
H	neg	neg	neg	neg	neg	neg	neg	neg	neg	neg	neg		neg	neg	neg	neg	neg	neg	neg	neg	neg	neg	neg	neg	neg	neg
Q	neg	neg	neg	neg	neg	neg	neg	neg	neg	neg	neg		neg	neg	neg	neg	neg	neg	neg	neg	neg	neg	neg	neg	neg	neg		neg	neg	neg	neg	neg	neg	neg	neg	neg	neg	neg		neg	neg	neg	neg	neg	neg	neg	neg	neg
A	neg	neg	neg	neg	neg	neg	neg	neg	neg	neg	neg		neg	neg	neg	neg	neg	neg	neg	neg	neg	neg	neg	neg	neg	neg		neg	neg	neg	neg	neg	neg	neg	neg	neg	neg	neg
F	neg	neg	neg	neg	neg	neg	neg	neg	neg	neg	neg		neg	neg	neg	neg	neg	neg	neg	neg	neg	neg	neg	neg	neg	neg		neg	neg	neg	neg	neg	neg	neg	neg	neg	neg	neg
E	neg	neg	neg	neg	neg	neg	neg	neg	neg	neg	neg		neg	neg	neg	neg	neg	neg	neg	neg	neg	neg	neg	neg	neg	neg		neg	neg	neg	neg	neg	neg	neg	neg	neg	neg	neg		neg	neg	neg	neg	neg	neg	neg	neg	neg
J													neg	neg	neg	neg	neg	neg	neg	neg	30.9	neg	neg	neg	neg	34		neg	neg	neg	neg	neg	neg	neg	neg	neg	neg	neg
I	neg	neg	neg	neg	neg	neg	neg	neg	neg	neg	neg		neg						neg	inh	neg	neg	neg	neg	neg	neg									neg	neg	neg	neg
T	neg	neg	neg	35	neg	inh	neg	neg	neg	neg	inh
K													neg	neg	neg	neg	neg	neg	neg	neg	neg	neg	neg	neg	neg	neg		neg	neg	neg	neg	neg	neg	neg	neg	neg	neg	neg		neg	neg	neg	neg	neg	neg	neg	neg	neg
G	neg	neg	neg	neg	neg	neg	neg	neg	neg	neg	neg		neg	neg	neg	neg	neg	neg	neg	neg	neg	neg	neg	neg	neg	neg		neg	neg	neg	neg	neg	neg	neg	neg	neg	neg	neg		neg	neg	neg	neg	neg	neg	neg	neg	neg
B
O																												neg	neg	neg	neg	neg	neg	neg	neg	neg	neg	neg
Stool
DNA
NEGATIVE
EDUCATIONAL
POSITIVE
[truncated: 11 more columns]

## Sheet: SC Stool & DNA
	2018.1A	2018.1B	2018.1C	2018.1D	2018.1E	2018.1F	2018.1G	2018.1H	2018.1J	2018.2A	2018.2B	2018.2D	2018.2E	2018.2F	2018.2H		2019.1A	2019.1B	2019.1E	2019.1F	2019.1G	2019.1H	2019.1I	2019.2B	2019.2C	2019.2D	2019.2E	2019.2F	2019.2H	2019.2I	2019.2J		2020.1C	2020.1D	2020.1E	2020.1F	2020.1G	2020.1H	2020.1I	2020.1J	2020.1K	2020.1L	2020.1M	2020.1N		2021.1A	2021.1B	2021.1C	2021.1D
	SC spp. PCR	SC spp. PCR	SC spp. PCR	SC spp. PCR	SC spp. PCR	SC spp. PCR	SC spp. PCR	SC spp. PCR	SC spp. PCR	SC spp. PCR	SC spp. PCR	SC spp. PCR	SC spp. PCR	SC spp. PCR	SC spp. PCR		SC spp. PCR	SC spp. PCR	SC spp. PCR	SC spp. PCR	SC spp. PCR	SC spp. PCR	SC spp. PCR	SC spp. PCR	SC spp. PCR	SC spp. PCR	SC spp. PCR	SC spp. PCR	SC spp. PCR	SC spp. PCR	SC spp. PCR		SC spp. PCR	SC spp. PCR	SC spp. PCR	SC spp. PCR	SC spp. PCR	SC spp. PCR	SC spp. PCR	SC spp. PCR	SC spp. PCR	SC spp. PCR	SC spp. PCR	SC spp. PCR		SC spp. PCR	SC spp. PCR	SC spp. PCR	SC spp. PCR
S
C	neg	neg	neg	neg	neg	neg	neg	neg	neg	neg	neg	neg	neg	neg	neg		neg	neg	neg	neg	neg	neg	neg	neg	neg	neg	neg	neg	neg	neg	neg		neg	neg	neg	neg	neg	neg	neg	neg	neg	neg	neg	neg		neg	neg	neg	neg
Y
V	neg	neg	neg	neg	neg	neg	neg	neg	neg	neg	neg	neg	neg	neg	neg																															neg	neg	neg	neg
N																	neg	neg	neg	neg	neg	neg	neg	neg	neg	neg	neg	neg	neg	neg	neg		neg	neg	neg	neg	neg	neg	neg	neg	neg	neg	neg	neg		neg	neg	neg	neg
P																	neg	neg	neg	neg	neg	neg	neg	neg	neg	neg	neg	neg	neg	neg	neg		neg	neg	neg	neg	neg	neg	neg	neg	neg	neg	neg	neg		neg	neg	neg	neg
M																																	neg	neg	neg	neg	neg	neg	neg	neg	neg	neg	neg	neg		neg	neg	neg	neg
U	inh	inh	neg	neg	neg	neg	neg	neg	neg	neg	neg	neg	neg	neg	neg		neg	neg	neg	neg	neg	neg	neg	neg	neg	neg	neg	neg	neg	neg	neg		neg	neg	neg	neg	neg	neg	neg	neg	neg	neg	neg	neg		neg	neg	neg	neg
L																	neg	neg	neg	neg	neg	neg	neg	neg	neg	neg	neg	neg	neg	neg	neg		neg	neg	neg	neg	neg	neg	neg	neg	neg	neg	neg	neg		neg	neg	neg	neg
R																	neg	neg	neg	neg	neg	neg	neg	neg	neg	neg	neg	neg	neg	neg	neg		neg	neg	neg	neg	neg	neg	neg	neg	neg	neg	neg	neg		neg	neg	neg	neg
X																	neg	neg	neg	neg	neg	neg	neg	neg	neg	neg	neg	neg	neg	neg	neg		neg	neg	neg	neg	neg	neg	neg	neg	neg	neg	neg	neg		neg	neg	neg	neg
D																	neg	neg	neg	neg	neg	neg	40.2	neg	neg	neg	neg	neg	neg	neg	neg															neg	neg	neg	neg
W
H
Q	neg	neg	neg	neg	neg	neg	neg	neg	neg	neg	neg	neg	neg	neg	neg		neg	neg	neg	neg	neg	neg	neg	neg	neg	neg	neg	neg	neg	neg	neg		neg	neg	neg	neg	neg	neg	neg	neg	neg	neg	neg	neg		neg	neg	neg	neg
A	neg	neg	neg	neg	neg	neg	neg	neg	neg	neg	neg	neg	neg	neg	neg		neg	38.3	neg	neg	neg	neg	neg	neg	neg	neg	neg	neg	neg	neg	neg		neg	neg	neg	neg	neg	neg	neg	neg	neg	neg	neg	neg
F
E
J																	neg	neg	neg	neg	neg	neg	neg	neg	neg	neg	neg	neg	neg	neg	neg		neg	neg	neg	neg	neg	neg	neg	neg	neg	neg	neg	neg
I																	24.4							inh	inh	inh	neg	neg	neg	neg	neg										neg	neg	neg	neg
T	neg	26.7	neg	neg	neg	neg	neg	neg	neg	31.8	neg	neg	neg	neg	37.3
K																	neg	neg	neg	neg	neg	neg	neg	neg	neg	neg	neg	neg	neg	neg	neg		neg	neg	neg	neg	neg	neg	neg	neg	neg	neg	neg	neg		neg	neg	neg	neg
G	neg	neg	neg	neg	neg	neg	neg	neg	neg	neg	neg	neg	neg	neg	neg		neg	neg	neg	neg	neg	neg	neg	neg	neg	neg	neg	neg	neg	neg	neg		neg	neg	neg	neg	neg	neg	neg	neg	neg	neg	neg	neg		neg	neg	neg	neg
B																	neg	neg	neg	neg	neg	neg	neg	neg	neg	neg	neg	neg	neg	neg	neg
O																																	neg	neg	neg	neg	neg	neg	neg	neg	neg	neg	neg	neg
Stool
DNA
NEGATIVE
EDUCATIONAL
POSITIVE
[truncated: 16 more columns]

## Sheet: SS Stool & DNA
	2018.1A	2018.1C	2018.1D	2018.1E	2018.1G	2018.1H	2018.1I	2018.1J	2018.1K	2018.1L	2018.2B	2018.2C	2018.2D	2018.2E	2018.2F	2018.2G		2019.1A	2019.1B	2019.1C	2019.1D	2019.1E	2019.1F	2019.1I	2019.1J	2019.2A	2019.2B	2019.2C	2019.2D	2019.2G	2019.2H	2019.2I	2019.2J		2020.1A	2020.1B	2020.1C	2020.1D	2020.1E	2020.1G	2020.1J	2020.1K	2020.1M	2020.1O	2020.1P		2021.1A	2021.1B	2021.1C
	SS PCR	SS PCR	SS PCR	SS PCR	SS PCR	SS PCR	SS PCR	SS PCR	SS PCR	SS PCR	SS PCR	SS PCR	SS PCR	SS PCR	SS PCR	SS PCR		SS PCR	SS PCR	SS PCR	SS PCR	SS PCR	SS PCR	SS PCR	SS PCR	SS PCR	SS PCR	SS PCR	SS PCR	SS PCR	SS PCR	SS PCR	SS PCR		SS PCR	SS PCR	SS PCR	SS PCR	SS PCR	SS PCR	SS PCR	SS PCR	SS PCR	SS PCR	SS PCR		SS PCR	SS PCR	SS PCR
S																		neg	neg	neg	neg	neg	neg	neg	neg	neg	neg	neg	neg	neg	neg	neg	neg		neg	neg	neg	neg	neg	neg	neg	neg	neg	neg	neg		neg	neg	neg
C	neg	neg	neg	neg	neg	neg	neg	neg	neg	neg	neg	neg	neg	neg	neg	neg		neg	neg	neg	neg	neg	neg	neg	neg	neg	neg	neg	neg	neg	neg	neg	neg		neg	neg	neg	neg	neg	neg	neg	neg	neg	neg	neg		neg	neg	neg
Y																		neg	neg	neg	neg	neg	neg	neg	neg	neg	neg	neg	neg	neg	neg	neg	neg														neg	neg	neg
V	neg	36.7	neg	neg	36.5	37.3	40.6	neg	34.3	36	neg	neg	32.2	neg	35.2	neg																															neg	neg	neg
N																		neg	neg	neg	neg	neg	neg	neg	neg	neg	neg	neg	neg	neg	38	neg	neg		neg	neg	neg	neg	neg	neg	neg	neg	neg	neg	neg		neg	neg	neg
P																		neg	neg	neg	neg	neg	neg	neg	neg	neg	neg	neg	neg	neg	neg	neg	neg		neg	neg	neg	neg	neg	neg	neg	neg	neg	neg	neg		neg	neg	neg
M																																			neg	neg	neg	neg	neg	neg	neg	neg	neg	neg	neg		neg	neg	neg
U	neg	neg	neg	neg	neg	neg	neg	neg	neg	neg	neg	neg	neg	neg	neg	neg		neg	neg	neg	neg	neg	neg	neg	neg	neg	neg	neg	neg	neg	neg	neg	neg		neg	neg	neg	neg	neg	neg	neg	neg	neg	neg	neg		neg	neg	neg
L																		neg	neg	neg	neg	neg	neg	neg	neg	neg	neg	neg	neg	neg	neg	neg	neg		neg	neg	neg	neg	neg	neg	neg	neg	neg	neg	neg		neg	neg	neg
R																		neg	neg	neg	neg	neg	neg	neg	neg	neg	neg	neg	neg	neg	neg	neg	neg		neg	neg	neg	neg	neg	neg	neg	neg	neg	neg	neg		neg	neg	neg
X																		neg	neg	neg	neg	neg	neg	neg	neg	neg	neg	neg	neg	neg	neg	neg	39.1		neg	neg	neg	neg	neg	neg	neg	neg	neg	neg	neg		neg	neg	neg
D
W																																															neg	neg	neg
H	neg	neg	neg	neg	neg	neg	neg	neg	neg	neg	neg	neg	neg	neg	neg	neg		neg	neg	neg	neg	neg	neg	neg	neg	neg	neg	neg	neg	28.8	neg	neg	neg
Q	neg	neg	neg	neg	neg	neg	neg	neg	neg	neg	neg	neg	neg	neg	neg	neg		neg	neg	neg	neg	neg	neg	neg	neg	neg	neg	neg	neg	neg	neg	neg	neg		neg	neg	neg	neg	neg	32.8	neg	neg	36.9	neg	neg		neg	neg	neg
A	neg	neg	neg	neg	neg	neg	neg	neg	neg	neg	neg	neg	neg	neg	neg	neg		neg	neg	neg	neg	neg	neg	neg	neg	neg	neg	neg	neg	neg	neg	neg	neg		neg	neg	neg	neg	neg	neg	neg	neg	neg	neg	neg
F	neg	neg	neg	neg	neg	neg	neg	neg	neg	neg	neg	neg	neg	neg	neg	neg		neg	neg	32	neg	neg	neg	neg	neg	neg	neg	neg	neg	neg	neg	neg	neg		neg	neg	neg	neg	neg	neg	neg	neg	neg	neg	neg
E	neg	neg	neg	neg	neg	neg	neg	neg	neg	neg	neg	neg	neg	neg	neg	neg		neg	neg	neg	neg	neg	neg	neg	neg	neg	neg	neg	neg	neg	neg	neg	neg		neg	neg	neg	neg	neg	neg	neg	neg	neg	neg	neg		neg	neg	neg
J																		neg	neg	neg	neg	neg	neg	neg	neg	neg	neg	neg	neg	neg	neg	neg	neg		neg	neg	neg	neg	neg	neg	neg	neg	neg	neg	neg
I	neg	neg	neg	neg	neg	neg	neg	neg	neg	neg	neg	neg	neg	neg	neg	neg		neg								neg	inh	inh	inh	neg	inh	neg	neg									neg	neg	neg	neg
T	neg	neg	neg	neg	neg	neg	neg	neg	neg	neg	neg	neg	neg	neg	neg	neg
K																		neg	neg	neg	neg	neg	neg	neg	neg	neg	neg	neg	neg	neg	neg	neg	neg		neg	neg	neg	neg	neg	neg	neg	neg	neg	neg	neg		neg	neg	neg
G	neg	neg	neg	neg	neg	neg	neg	neg	neg	neg	neg	neg	neg	neg	neg	neg		neg	neg	neg	neg	neg	neg	neg	neg	neg	neg	neg	neg	neg	neg	neg	neg		neg	neg	neg	neg	neg	neg	neg	neg	neg	neg	neg		neg	neg	28.1
B
O																																			neg	neg	neg	neg	neg	neg	neg	neg	neg	neg	neg
Stool
DNA
NEGATIVE
EDUCATIONAL
POSITIVE
[truncated: 17 more columns]

## Sheet: TT Stool & DNA
		2018.1A	2018.1B	2018.1E	2018.1F	2018.2A	2018.2B	2018.2C	2018.2D	2018.2E	2018.2F	2018.2G	2018.2H		2019.1A	2019.1B	2019.1C	2019.1E	2019.1G	2019.1H	2019.2A	2019.2C	2019.2D	2019.2E	2019.2F	2019.2G	2019.2H	2019.2J		2020.1A	2020.1B	2020.1C	2020.1D	2020.1F	2020.1H	2020.1I	2020.1J	2020.1K	2020.1M	2020.1O	2020.1P		2021.1B	2021.1D	2021.1E	2021.1F	2021.1G	2021.1H	2021.1J
		TT PCR	TT PCR	TT PCR	TT PCR	TT PCR	TT PCR	TT PCR	TT PCR	TT PCR	TT PCR	TT PCR	TT PCR		TT PCR	TT PCR	TT PCR	TT PCR	TT PCR	TT PCR	TT PCR	TT PCR	TT PCR	TT PCR	TT PCR	TT PCR	TT PCR	TT PCR		TT PCR	TT PCR	TT PCR	TT PCR	TT PCR	TT PCR	TT PCR	TT PCR	TT PCR	TT PCR	TT PCR	TT PCR		TT PCR	TT PCR	TT PCR	TT PCR	TT PCR	TT PCR	TT PCR
	S
	C	neg	neg	neg	neg	neg	neg	neg	neg	neg	neg	neg	neg		neg	neg	neg	neg	neg	neg	neg	neg	neg	neg	neg	neg	neg	neg		neg	neg	neg	neg	neg	neg	neg	neg	neg	neg	neg	neg		neg	neg	neg	neg	neg	neg	neg
	Y
	V
	N
	P
	M
	U																																										neg	neg	neg	neg	neg	neg	neg
	L
	R														neg	neg	neg	neg	neg	neg	neg	neg	neg	neg	neg	neg	neg	neg		neg	neg	neg	neg	neg	neg	neg	neg	neg	neg	neg	neg		neg	neg	neg	neg	neg	neg	neg
	X														neg	neg	neg	neg	neg	neg	neg	neg	neg	neg	neg	neg	neg	neg		neg	neg	neg	neg	neg	neg	neg	neg	neg	neg	neg	neg		neg	neg	neg	neg	neg	neg	neg
	D
	W
	H	neg	neg	neg	neg	neg	neg	neg	neg	neg	neg	neg	neg		neg	neg	neg	neg	neg	neg	neg	neg	neg	neg	neg	neg	neg	neg
	Q	neg	neg	neg	neg	neg	neg	neg	neg	neg	neg	neg	neg		neg	neg	neg	neg	neg	neg	neg	neg	neg	neg	neg	neg	neg	neg		neg	neg	neg	neg	neg	neg	neg	neg	neg	neg	neg	neg		neg	neg	neg	neg	neg	neg	neg
	A	neg	neg	neg	neg	neg	neg	neg	neg	neg	neg	neg	neg		neg	neg	neg	neg	neg	neg	neg	neg	neg	neg	neg	neg	neg	neg		neg	neg	neg	neg	neg	neg	neg	neg	neg	neg	neg	neg
	F	neg	neg	neg	neg	neg	neg	neg	neg	neg	neg	neg	neg		neg	36	neg	neg	neg	neg	neg	neg	neg	neg	neg	neg	neg	neg		neg	neg	neg	neg		neg	neg	neg	neg	neg	neg	neg
	E	neg	neg	neg	neg	neg	neg	neg	neg	neg	neg	neg	neg		neg	neg	neg	neg	neg	neg	neg	neg	neg	neg	neg	neg	neg	neg		neg	neg	neg	neg	neg	neg	neg	neg	neg	neg	neg	neg		neg	neg	neg	neg	neg	neg	neg
	J														neg	neg	neg	neg	neg	neg	neg	neg	neg	neg	neg	neg	neg	neg		neg	neg	neg	neg	neg	neg	neg	neg	neg	neg	neg	neg
	I	neg	neg	neg	neg	neg	neg	neg	neg	neg	neg	neg	neg		neg						neg	neg	neg	neg	neg	neg	neg	neg										neg	neg	neg	neg
	T
	K														neg	neg	neg	neg	neg	neg	neg	neg	neg	neg	neg	neg	neg	neg		neg	neg	neg	neg	neg	neg	neg	neg	neg	neg	neg	neg		neg	neg	neg	neg	neg	neg	neg
	G	neg	neg	neg	neg	neg	neg	neg	neg	neg	neg	neg	neg		neg	neg	neg	neg	neg	neg	neg	neg	neg	neg	neg	neg	neg	neg		neg	neg	neg	neg	neg	neg	neg	neg	neg	neg	neg	neg		neg	neg	neg	neg	neg	neg	neg
	B
	O																													neg	neg	neg	neg	neg	neg	neg	neg	neg	neg	neg	neg
	Stool
	DNA
	NEGATIVE
	EDUCATIONAL
	POSITIVE
[truncated: 13 more columns]
