# Supplementary material for: Detection of soil-transmitted helminths and Schistosoma spp. by nucleic acid amplification test: Results of the first 5 years of the only international external quality assessment scheme
Source: PLoS Negl Trop Dis. 2024 Aug 8;18(8):e0012404. doi: 10.1371/journal.pntd.0012404 (PMC11335160; doi:10.1371/journal.pntd.0012404)
Supplement: S2 Data — (XLSX) [file pntd.0012404.s002.xlsx]

## Sheet: AS F & DNA pos edu
		2018.1F	2018.1G	2018.1K	2018.1L	2019.1F	2019.1I	2020.1C	2020.1E	2021.1A	2021.1B	2021.1C	2022.1A	2022.1I	Feces								2018.2D	2018.2F	2019.2D	2019.2J	2020.1K	2020.1M	2020.1O	2020.1P	2021.1J	2021.1K	2021.1M	2021.1N	2022.1K	2022.1L	2022.1N	2022.1O	DNA								2018.1B	2018.1C	2018.1C
	code	AS Δ med	AS Δ med	AS Δ med	AS Δ med	AS Δ med	AS Δ med	AS Δ med	AS Δ med	AS Δ med	AS Δ med	AS Δ med	AS Δ med	AS Δ med	Mean	Neg	Pos	Pos CT	Pos total	Total N	Accuracy		AS Δ med	AS Δ med	AS Δ med	AS Δ med	AS Δ med	AS Δ med	AS Δ med	AS Δ med	AS Δ med	AS Δ med	AS Δ med	AS Δ med	AS Δ med	AS Δ med	AS Δ med	AS Δ med	Mean	Neg	Pos	Pos CT	Total pos	Total N	Accuracy		As spp. PCR	As spp. PCR	Δ med
	A	-12	-6.2	-12.9	-13.45	-10.4	-10.5	-12.25	-11.5				-9.75	-10.7429	-10.9693	0	0	10	10	10	1		-3.2	-2.1	neg	neg	-7.4	4	3.2	-6.35					neg	2.15714	-7.90769	-7.41429	-2.77943	3	0	9	9	12	0.75		neg	22.6	-6.5
	B																		0	0
	C	-7.2	-6.3	-3.2	-2.85	-7.9	-7.8	-4.95	-4.3	-5.25	-6.25	-7.5	-2.25	-4.94286	-5.43791	0	0	13	13	13	1		-3.9	-3.2	-1	-1.05	-1.7	-3.4	-3.7	-0.95	-3.8	-7.15	-1.9	-2.15	-3.83077	-4.24286	-0.907692	-0.714286	-2.72473	0	0	16	16	16	1		neg	23.9	-5.2
	D
	E	1	1.3	0	-1.35	0.3	-1.1	-1.05	0	-1.35	-3.15	0	-8.95	-10.5429	-1.91484	0	0	13	13	13	1		0.1	0.3	-1.6	-1.15	0.2	-2.5	-2.8	-0.45	-2.3	-1.05	-0.1	-0.55	3.16923	4.05714	-7.00769	-6.61429	-1.14348	0	0	16	16	16	1		neg	32.2	3.1
	F	1.8	neg	2.9	neg	-4.6	-3	-10.72	-10.22						-3.97333	2	0	6	6	8	0.75		0.1	-0.8	neg	neg	-4.29	5.98	neg	-4.88									-0.778	3	0	5	5	8	0.625		neg	neg	neg
	G	-3.3	-4.4	-1.7	0.05	-5.7	-6.8	-4.25	-3.8	-4.95	-1.15	-5.2	-0.35	-2.64286	-3.39945	0	0	13	13	13	1		-1.1	-0.5	-0.5	-0.45	-0.9	-2.7	-2.9	-0.25	-2.7	-1.95	-1	-0.65	-3.13077	-3.64286	-0.807692	-0.514286	-1.48098	0	0	16	16	16	1		neg	26.1	-3
	H	-0.8	3.5	-0.3	-2.05	3.4	4.3								1.34167	0	0	6	6	6	1		0.4	1	3.8	neg													1.73333	1	0	3	3	4	0.75		neg	32.8	3.7
	I	0	3.6	2.1	-0.05								neg	8.45714	2.82143	1	0	5	5	6	0.833333		-0.8	0.5	neg	neg	-6.9	4.4	4.7	-7.05					-0.230769	-0.742857	neg	5.58571	-0.059768	3	0	9	9	12	0.75		neg	neg	neg
	J					neg	neg	neg	neg				-1.45	-2.74286	-2.09643	4	0	2	2	6	0.333333				-0.8	-1.25	neg	-5.7	-4.8	0.45					-3.23077	-4.04286	-1.20769	-0.314286	-2.32173	1	0	9	9	10	0.9
	K					-0.3	0.4	2.05	2.4	1.55	1.65	-0.8	4.05	2.35714	1.48413	0	0	9	9	9	1				neg	neg	5.8	2.9	4.4	5.65	3.1	2.75	3.2	5.95	1.26923	0.357143	4.29231	2.98571	3.55453	2	0	12	12	14	0.857143
	L
	M
	N
	O							5.05	neg				neg	9.65714	7.35357	2	0	2	2	4	0.5						-0.2	-4.1	-3.6	-2.35					2.26923	1.15714	4.99231	3.58571	0.219299	0	0	8	8	8	1
	P
	Q	3.6	3.6	5	4.05	1.5	3	3.35	4.4	1.35	-0.65	3.9			3.00909	0	0	11	11	11	1		2.5	2.7	0.8	0.45	3.5	0.6	0.3	2.05	0.9	1.35	11.5	2.05					2.39167	0	0	12	12	12	1		neg	35.2	6.1
	R					neg	0	1.05	0.8	3.55	1.65	5.2	2.75	0.657143	1.95714	1	0	8	8	9	0.888889				0.5	0.55	5.8	-1.8	0	2.05	-1.9	-1.25	0.1	1.35	-2.53077	-2.74286	0.492308	0.585714	0.0860283	0	0	14	14	14	1
	S					1.4	6	4.05	neg	neg	0.65	4.6	1.05	1.35714	2.72959	2	0	7	7	9	0.777778				2	2.65	neg	neg	-0.6	2.65	1.7	0.35	3.4	-0.05	-0.730769	1.35714	3.29231	1.98571	1.50037	2	0	12	12	14	0.857143
	T
	U									-3.55	-6.45	9.5	-3.05	-2.74286	-1.25857	0	0	5	5	5	1										7.5	7.65	-4.9	-4.35	6.06923	6.65714	-3.90769	-4.01429	1.33805	0	0	8	8	8	1
	V
	W
	X					4.3	3.5	neg	3.2	2.45	1.15	-0.8	4.35	4.65714	2.85089	1	0	8	8	9	0.888889				pos	2.05	0.4	0	0	0.25	-0.9	-0.35	-1.1	0.05	-0.230769	-1.14286	0.692308	0.285714	0.000338123	0	1	13	14	14	1
	Y

	FECES
	DNA
	EDUCATIONAL
	POSITIVE
[truncated: 16 more columns]

## Sheet: NA F & DNA pos edu
		2018.1E	2018.1F	2018.1I	2018.1K	2018.1L	2019.1B	2019.1D	2019.1E	2020.1I	2020.1J	2021.1C	2021.1D	2022.1B	2022.1D	2022.1H	Feces								2018.2B	2018.2E	2019.2C	2019.2H	2020.1K	2020.1M	2021.1J	2021.1N	2022.1L	2022.1N	DNA								2018.1B	2018.1D	2018.1D	2019.1I	2019.1I	2020.1H	2020.1H
	code	NA Δ med	NA Δ med	NA Δ med	NA Δ med	NA Δ med	NA Δ med	NA Δ med	NA Δ med	NA Δ med	NA Δ med	NA Δ med	NA Δ med	NA Δ med	NA Δ med	NA Δ med	Mean	Neg	Pos	Pos CT	Total pos	Total N	Accuracy		NA Δ med	NA Δ med	NA Δ med	NA Δ med	NA Δ med	NA Δ med	NA Δ med	NA Δ med	NA Δ med	NA Δ med	Mean	Neg	Pos	Pos CT	Total pos	Total N	Accuracy		NA PCR	NA PCR	Δ med	NA PCR	Δ med	NA PCR	Δ med
	A	0.45	-5.2	0.8	-4.95	-4.6	-2.45	-5.1	-5.3	-3.8	-5.2			-8.8	-11.6	-11	-5.13462	0	0	13	13	13	1		-7.8	-8.3	-4.7	-3.7	-9.2	-7.4			-9.2	-9	-7.4125	0	0	8	8	8	1		neg	neg	neg	31.2	-5.8	neg	neg
	B
	C	0.55	0	1.2	1.75	2.1	-1.35	-2.6	-2.6	0.2	-1.4	-0.45	-2.45	-3.6	-7.9	-5.1	-1.44333	0	0	15	15	15	1		5.2	4.7	-0.3	0	-2.8	-1.4	-2	-2.25	-1.9	-2	-0.275	0	0	10	10	10	1		neg	34.4	1	neg	neg	neg	neg
	D
	E	-5.85	-0.9	-4.5	-4.15	-3.5	-4.95	-7.1	-7.4	-6.6	-9.3	-3.75	-8.35	-9.4	-12.7	-11.2	-6.64333	0	0	15	15	15	1		-4	-4.7	-7.8	-8	-11.1	-9.5	-10	-9.75	-9.8	-9.6	-8.425	0	0	10	10	10	1		neg	30.5	-2.9	neg	neg	34.8	-1.9
	F	-2.35	1.5	0	3.45	0	-2.55	3.5	-5.9	-8.67	-8.74						-1.976	0	0	10	10	10	1		-4	-4.2	-8	-7.5	-9.58	-8.73					-7.00167	0	0	6	6	6	1		neg	33.4	0	neg	neg	27.06	-9.64
	G	2.55	3.3	0	1.45	3.6	2.85	0	1.4	0	0.5	0.05	-3.55	-2.1	-6.6	-3.8	-0.0233333	0	0	15	15	15	1		5.4	6	3.1	3.9	0.6	-0.1	-3.2	-1.05	-3.4	-1.1	1.015	0	0	10	10	10	1		neg	neg	neg	neg	neg	36.7	0
	H	7.55	-3.9	-4.9	-3.85	-5.8	-1.55	-8.3	-4.4								-3.14375	0	0	8	8	8	1		-2.9	-2.7	-5.6	-5.8							-4.25	0	0	4	4	4	1		neg	29.2	-4.2	38.3	1.3
	I	-6.65	-3.5	-4.2	-3.35	5.2								neg	neg	neg	-2.5	3	0	5	5	8	0.625		-5.9	-5.9	0.4	-5.1	-8	-6.2			-7.5	neg	-5.45714	1	0	7	7	8	0.875		neg	neg	neg
	J						neg	5.4	neg	neg	neg						5.4	4	0	1	1	5	0.2				neg	neg	neg	neg					#DIV/0!	4	0	0	0	4	0					neg	neg	neg	neg
	K						1.35	-1.7	0	0	0	neg	-0.85	-1.5	-5	-2.8	-1.16667	1	0	9	9	10	0.9				3.7	3.7	2	3	4.1	2.95	1.4	0	2.60625	0	0	8	8	8	1					neg	neg	39	2.3
	L
	M
	N
	O									neg	9			0.3	1.1	0	2.6	1	0	4	4	5	0.8						0	2			1.5	1.4	1.225	0	0	4	4	4	1							neg	neg
	P
	Q	3.15	neg	neg	6.35	neg	3.85	3.8	4.1	7.3	4.4	6.65	2.95				4.72778	3	0	9	9	12	0.75		5.8	6	3.1	3.8	0.9	2.3	-0.1	0.05			2.73125	0	0	8	8	8	1		neg	neg	neg	neg	neg	37.8	1.1
	R						10.75	6.8	7.6	neg	-3.1	neg	2.15	1.6	1.2	3.8	3.85	2	0	8	8	10	0.8				3.4	2	4.3	0.4	0.1	-0.05	0	0.3	1.30625	0	0	8	8	8	1					neg	neg	neg	neg
	S						neg	neg	5.1	5	9	neg	5.95	3.5	1	3.2	4.67857	3	0	7	7	10	0.7				0	1.5	-1	0	1.3	3.75	1.4	1	0.99375	0	0	8	8	8	1					37	0	neg	neg
	T	5.85	7.1	5.3	1.25	4.9								0.8	2.6	2.9	3.8375	0	0	8	8	8	1		inh	neg							0	-0.3	-0.15	1	0	2	2	3	0.666667		inh	neg	neg
	U											11.35	6.65	neg	3.9	6.3	7.05	1	0	4	4	5	0.8								1.8	1.55	neg	3.2	2.18333	1	0	3	3	4	0.75
	V
	W
	X						9.55	6.7	10.3	5.3	6.7	-0.05	0.85	2.3	3.9	3.1	4.865	0	0	10	10	10	1				neg	pos	1.8	3.1	-0.5	-1.05	1.8	1.2	1.05833	1	1	6	7	8	0.875					neg	neg	neg	neg
	Y
	Stool
	DNA
	NEGATIVE
	EDUCATIONAL
	POSITIVE
[truncated: 10 more columns]

## Sheet: SC F & DNA pos edu
		2018.1I	2018.1K	2018.1L	2019.1C	2019.1J	2020.1A	2020.1B	2021.1G	2021.1H	2022.1E	2022.1G	Feces								2018.2C	2018.2G	2019.2A	2019.2G	2020.1O	2020.1P	2021.1K	2021.1M	2022.1K	2022.1O	DNA								2019.1D	2019.1D	2022.1I	2022.1I	2022.1N	2022.1N		2019.1D	2022.1I	Feces
	code	SC Δ med	SC Δ med	SC Δ med	SC Δ med	SC Δ med	SC Δ med	SC Δ med	SC Δ med	SC Δ med	SC Δ med	SC Δ med	Mean	Neg	Pos	Pos CT	Pos total	Total N	Accuracy		SC Δ med	SC Δ med	SC Δ med	SC Δ med	SC Δ med	SC Δ med	SC Δ med	SC Δ med	SC Δ med	SC Δ med	Mean	Neg	Pos	Pos CT	Pos total	Total N	Accuracy		SC spp. PCR	Δ med	SC spp. PCR	Δ med	SC spp. PCR	Δ med		SC spp. PCR	SC spp. PCR	"Neg"	"Pos"
	A	-6.9	-10.8	-8.6	-8.4	-9.4	-4.6	-0.35			-6.4	-9.8	-7.25	0	0	9	9	9	1		-11.65	-10.95	-7.45	-7.6	-4.3	-4.55			-7	-6.7	-7.525	0	0	8	8	8	1		21.4	-7.1	33.7	0	35.3	-2.3		21.4	33.7	0	2
	B				-8.1	7.1					-7.6	-7.6	-4.05	0	0	4	4	4	1				-5.75	-5.8					-5	-4.9	-5.3625	0	0	4	4	4	1		19.9	-8.6	neg	neg	neg	neg		19.9	neg	1	1
	C	-4.6	-4.2	neg	-4.4	3.4	-5.4	-3.75	-5	-6.6	-5.2	-5.9	-4.165	1	0	10	10	11	0.909091		-4.15	-4.25	-3.15	-3.3	-3	-3.35	-3.2	-3.2	-2.8	-3.1	-3.35	0	0	10	10	10	1		22.6	-5.9	neg	neg	neg	neg		22.6	neg	1	1
	D				-6.6	-5.7			-6.5	-0.9	-5.9	-7.3	-5.48333	0	0	6	6	6	1				-5.15	-4.1			-6.1	-6.6	-6.1	-6.2	-5.70833	0	0	6	6	6	1		33	4.5	neg	neg	neg	neg		33	neg	1	1
	E
	F
	G	-2	-1.8	-1.8	-2.3	-1.8	-4	-4.15	-3.3	-4.6	-5.3	-4.8	-3.25909	0	0	11	11	11	1		-1.45	-1.55	-0.15	0	-1.7	-1.95	-1.8	-1.8	-1.9	-1.6	-1.39	0	0	10	10	10	1		28.5	0	neg	neg	neg	neg		28.5	neg	1	1
	H
	I										neg	neg	#DIV/0!	2	0	0	0	2	0				-6.55	-7.1	-3.1	-3.25			neg	1.5	-3.7	1	0	5	5	6	0.833333				neg	neg	neg	neg			neg	1	0
	J				2.6	0	7.7	8.05			9.4	-2.6	4.19167	0	0	6	6	6	1				-2.85	-3.6	-1.4	-1.55			-2.2	-1.6	-2.2	0	0	6	6	6	1		neg	neg	neg	neg	neg	neg		neg	neg	2	0
	K				2.1	-4	-2.2	-1.75	0	-4	-0.9	-1.4	-1.51875	0	0	8	8	8	1				1.35	2.4	3	0.75	6	6.4	2.1	3.2	3.15	0	0	8	8	8	1		30.1	1.6	neg	neg	neg	neg		30.1	neg	1	1
	L				1.5	neg	4.7	neg	-0.7	0.4	2.2	0	1.35	2	0	6	6	8	0.75				0.15	0.5	0.2	0.35	0	0.3	-0.6	-0.2	0.0875	0	0	8	8	8	1		neg	neg	neg	neg	39.9	2.3		neg	neg	2	0
	M						-0.7	1.75	0.3	-1.8	neg	5.2	0.95	1	0	5	5	6	0.833333						-0.2	-0.25	0	0	0	-0.2	-0.108333	0	0	6	6	6	1				neg	neg	neg	neg			neg	1	0
	N				-0.2	0.6	pos	pos	0	1	pos	pos	0.35	0	4	4	8	8	1				0.85	0.8	pos	pos	1	-1.6	pos	pos	0.2625	0	4	4	8	8	1		25.8	-2.7	neg	neg	neg	neg		25.8	neg	1	1
	O						7.8	neg					7.8	1	0	1	1	2	0.5						-5	-5.25					-5.125	0	0	2	2	2	1
	P				neg	neg	0	0.15	2	0.1	0	1.9	0.691667	2	0	6	6	8	0.75				1.85	1.5	1.9	1.45	1.8	1.8	2	2.1	1.8	0	0	8	8	8	1		neg	neg	neg	neg	neg	neg		neg	neg	2	0
	Q	0.3	1.8	0	0	-0.1	-1.1	-0.15	-2.9	-2.1			-0.472222	0	0	9	9	9	1		0.65	0.95	4.85	neg	0.4	0.35	-0.3	-0.6			0.9	1	0	7	7	8	0.875		27.5	-1						27.5		0	1
	R				7.9	neg	0.1	1.15	2	0	4.7	0.8	2.37857	1	0	7	7	8	0.875				0.65	0.8	1.6	0.25	-0.1	-0.1	0.5	1	0.575	0	0	8	8	8	1		32.2	3.7	neg	neg	neg	neg		32.2	neg	1	1
	S
	T	0.2	9.9	6.8							neg	1.7	4.65	1	0	4	4	5	0.8		1.35	3.25							0.1	0.2	1.225	0	0	4	4	4	1				neg	neg	neg	neg			neg	1	0
	U	-0.2	-1.9	-4	0.6	2.3	12.9	neg	0.7	1.9	4.6	2.1	1.9	1	0	10	10	11	0.909091		0.35	0.45	1.25	0.7	1.3	0.75	1.2	1.3	1.5	1.6	1.04	0	0	10	10	10	1		36.6	8.1	neg	neg	neg	neg		36.6	neg	1	1
	V	1.7	3.6	3.2					4.3	1.8	5.7	4.4	3.52857	0	0	7	7	7	1		-0.35	-0.45					1.8	1.5	1.8	2	1.05	0	0	6	6	6	1				neg	neg	neg	neg			neg	1	0
	W
	X				5.4	5.8	4	9.95	-0.6	0.2	2.8	2.5	3.75625	0	0	8	8	8	1				pos	pos	2.8	3.15	0.8	0.8	1.3	2.4	1.875	0	2	6	8	8	1		35.1	6.6	neg	neg	neg	neg		35.1	neg	1	1
	Y
[truncated: 5 more columns]

## Sheet: SS F & DNA pos  edu
		2019.1G	2019.1H	2020.1F	2020.1H	2021.1D	2021.1F	2021.1G	2022.1B	2022.1G	2022.1J	Feces								2018.2A	2019.2E	2019.2F	2020.1L	2020.1N	2021.1I	2021.1L	2022.1M	2022.1P	DNA									2018.1B	2018.1B	2018.1F	2018.1F	2018.2H	2018.2H	2020.1I	2020.1I		2018.1B	2018.1F	2020.1I
	code	SS Δ med	SS Δ med	SS Δ med	SS Δ med	SS Δ med	SS Δ med	SS Δ med	SS Δ med	SS Δ med	SS Δ med	Mean	Neg	Pos	Pos CT	Pos total	Total N	Accuracy		SS Δ med	SS Δ med	SS Δ med	SS Δ med	SS Δ med	SS Δ med	SS Δ med	SS Δ med	SS Δ med	Mean	Neg	Pos	Pos CT	Pos total	Total N	Accuracy			SS PCR	Δ med	SS PCR	Δ med	SS PCR	Δ med	SS PCR	Δ med		SS PCR	SS PCR	SS PCR
	A	-2.1	-2.5	-0.7	0.43				-2.8	0.9	-0.45	-1.03143	0	0	7	7	7	1		-1.95	1.5	0.6	1.4	2.5			1.65	1.55	1.03571	0	0	7	7	7	1			28	-0.3	neg	neg	30.3	-4.25	neg	neg		28	neg	neg
	B
	C	-6.4	-6.7	-9.2	-9.17	-9.5	-11.1	-8.4	-9.7	-7.4	-9.95	-8.752	0	0	10	10	10	1		-5.65	-4.7	-5.2	-5.3	-5	-4.9	-5.1	-4.95	-5.05	-5.09444	0	0	9	9	9	1			18.4	-9.9	23.4	-10.2	28.9	-5.65	neg	neg		18.4	23.4	neg
	D								3.2	3.3	2.35	2.95	0	0	3	3	3	1									-1.25	-1.05	-1.15	0	0	2	2	2	1
	E	-1.6	-2.5	-2.5	-3.07	0.3	-1.8	0	-1.4	-0.4	-2.45	-1.542	0	0	10	10	10	1		-0.15	-0.1	-0.4	-0.5	-0.4	1.1	0.6	0.95	0.75	0.205556	0	0	9	9	9	1			30.7	2.4	neg	neg	neg	neg	26.8	-3.7		30.7	neg	26.8
	F	0.5	1.8	0.9	-0.43							0.6925	0	0	4	4	4	1		0.65	1.1	0.9	2.03	1.97					1.33	0	0	5	5	5	1			29.4	1.1	neg	neg	34.6	0.05	neg	neg		29.4	neg	neg
	G	-1.4	-3	-4.9	-4.37	-6.1	-6.2	-5.3	-6	-3.2	-5.85	-4.632	0	0	10	10	10	1		-2.25	-1.3	-2	-1.3	-1.1	-0.8	-0.6	-1.35	-1.25	-1.32778	0	0	9	9	9	1			22.1	-6.2	neg	neg	32.1	-2.45	neg	neg		22.1	neg	neg
	H	-4.6	0.9									-1.85	0	0	2	2	2	1		0.15	-0.3	0.1							-0.0166667	0	0	3	3	3	1			27	-1.3	neg	neg	35.2	0.65				27	neg
	I								neg	neg	neg	#DIV/0!	3	0	0	0	3	0		1.15	2.3	1.4	3.6	3.8			2.85	3.65	2.67857	0	0	7	7	7	1			33.3	5	neg	neg	36.3	1.75				33.3	neg
	J	neg	neg	neg	neg				-9.2	-3.7	6.55	-2.11667	4	0	3	3	7	0.428571			neg	neg	neg	neg			-4.45	-3.75	-4.1	4	0	2	2	6	0.333333									neg	neg				neg
	K	-1.9	-1.9	-5	-6.27	-6.1	-6	-5.2	-6	-3.3	-4.85	-4.652	0	0	10	10	10	1			-0.4	-0.3	-1.2	0	-0.5	0	-0.65	-0.55	-0.45	0	0	8	8	8	1									neg	neg				neg
	L	4.7	0.2	-0.8	5.33	-2.8	1	2.8	1.9	6.4	-2.65	1.608	0	0	10	10	10	1			-1.2	-1.8	0	-1.4	-1.5	-1.6	-1.95	-1.85	-1.4125	0	0	8	8	8	1									neg	neg				neg
	M			3	-1.67	-1.8	-0.7	-0.1	3.1	neg	5.95	1.11143	1	0	7	7	8	0.875					0.4	0.5	0.3	0.2	-0.05	0.05	0.233333	0	0	6	6	6	1									neg	neg				neg
	N	0	3.2	pos	pos	0	0.7	neg	pos	pos	pos	0.975	1	5	4	9	10	0.4			1	0.7	pos	pos	1.6	1.4	pos	pos	1.175	0	4	4	8	8	0.5									pos	pos				pos
	O			2	0.73				-5.4	-3.1	neg	-1.4425	1	0	4	4	5	0.8					-4.2	-4			0.15	-0.05	-2.025	0	0	4	4	4	1									neg	neg				neg
	P	3.7	-0.3	4.7	-1.07	1	0.8	-0.9	-2.5	0	-6.05	-0.062	0	0	10	10	10	1			0.8	0.6	0.5	1	0.9	0.8	2.25	0.75	0.95	0	0	8	8	8	1									neg	neg				neg
	Q	-4.2	-4.2	3.9	-3.17	-3.4	-5.2	-3.7				-2.85286	0	0	7	7	7	1		-1.65	-1.3	-2	-1.4	-1	-2.4	-2.5			-1.75	0	0	7	7	7	1			28.3	0	neg	neg	34.5	-0.05	neg	neg		28.3	neg	neg
	R	neg	7.2	-0.3	0.83	neg	neg	neg	2.5	6.5	2.75	3.24667	4	0	6	6	10	0.6			1	0.2	0.8	0.7	0.4	0.1	0.55	0.55	0.5375	0	0	8	8	8	1									30.5	0				30.5
	S	5.5	-0.2	0	0.73	neg	2.9	0.4	-2	-2.3	-3.85	0.131111	1	0	9	9	10	0.9			0.1	-0.1	-0.2	0	1.8	2.9	2.35	2.45	1.1625	0	0	8	8	8	1									neg	neg				neg
	T								-0.7	neg	2.05	0.675	1	0	2	2	3	0.666667		1.65							0.55	-0.25	0.65	0	0	3	3	3	1			25	-3.3	neg	neg	35.5	0.95				25	neg
	U	8.1	3.7	3	2.93	9.8	neg	neg	4.8	neg	0.45	4.68286	3	0	7	7	10	0.7		1.55	2.7	1.6	0.3	0.6	4.1	5	15.25	6.85	4.21667	0	0	9	9	9	1			neg	neg	39.6	6	37.6	3.05	39	8.5		neg	39.6	39
	V					8.5	10	5.7	4.1	6.3	1.55	6.025	0	0	6	6	6	1		-0.35					0	-0.4	-0.15	0.05	-0.17	0	0	5	5	5	1			29.9	1.6	33.6	0	34.3	-0.25				29.9	33.6
	W					1.3	5.4	7.7	2.1	8.6	4.45	4.925	0	0	6	6	6	1							-0.3	-0.6	-0.45	-0.45	-0.45	0	0	4	4	4	1
	X	2.9	5	1.1	0.83	1.4	-2	0.5	0.5	2.8	0.85	1.388	0	0	10	10	10	1			pos	pos	1.7	2	-0.9	0.1	2.15	14.55	3.26667	0	2	6	8	8	0.75									neg	neg				neg
	Y	7	5.3			neg	2	7.8	8.2	neg	8.85	6.525	2	0	6	6	8	0.75			-0.7	-1.1			0.5	0	0.05	0.35	-0.15	0	0	6	6	6	1
	Stool
	DNA
	NEGATVEF
	EDUCATIONAL
	POSITIVE
[truncated: 7 more columns]

## Sheet: TT F & DNA pos edu
		2018.1D	2018.1G	2019.1F	2020.1E	2022.1C	2022.1F	Feces								2019.2B	2019.2I	2020.1L	2020.1N	2021.1I	2021.1L	2022.1M	2022.1P	DNA								2018.1C	2018.1C	2018.1H	2018.1H	2018.1I	2018.1I	2018.1J	2018.1J	2018.1K	2018.1K	2018.1L	2018.1L		2019.1D	2019.1I	2019.1I	2019.1J	2019.1J
	code	TT Δ med	TT Δ med	TT Δ med	TT Δ med	TT Δ med	TT Δ med	Mean	Neg	Pos	Pos CT	Pos total	Total N	Accuracy		TT Δ med	TT Δ med	TT Δ med	TT Δ med	TT Δ med	TT Δ med	TT Δ med	TT Δ med	Mean	Neg	Pos	Pos CT	Pos total	Total N	Accuracy		TT PCR	Δ med	TT PCR	Δ med	TT PCR	Δ med	TT PCR	Δ med	TT PCR	Δ med	TT PCR	Δ med		TT PCR	TT PCR	Δ med	TT PCR	Δ med
	A	neg	-1.5	-1.1	-1.3	neg	-0.05	-0.9875	2	0	4	4	6	0.666667		-0.25	0.4	-0.95	-1.7			-0.4	-1.4	-0.716667	0	0	6	6	6	1		neg	neg	neg	neg	neg	neg	neg	neg	neg	neg	neg	neg		neg	neg	neg	33.5	0
	B
	C	-4.4	-2.2	-6.3	-5.4	-8.5	-5.65	-5.40833	0	0	6	6	6	1		-0.05	-2.7	-3.15	-3	-4.3	-5.3	-3	-4	-3.1875	0	0	8	8	8	1		34.5	-0.9	27.6	-3.2	30.7	-1.75	30.2	-0.4	31.4	-1.25	31.8	-1		32.2	30.4	-3.1	28.3	-5.2
	D
	E	neg	-0.2	-2.1	-1.2	-3.9	0.05	-1.47	1	0	5	5	6	0.833333		-1.35	-1.4	-1.95	-1.9	-0.9	-3.4	-1.6	-2.4	-1.8625	0	0	8	8	8	1		neg	neg	neg	neg	neg	neg	neg	neg	neg	neg	neg	neg		neg	31.8	-1.7	31.2	-2.3
	F	neg	4.5	1.7	0.55			2.25	1	0	3	3	4	0.75		0.05	-1.2	0.83	-0.59					-0.2275	0	0	4	4	4	1		neg	neg	neg	neg	neg	neg	neg	neg	neg	neg	neg	neg		neg	neg	neg	neg	neg
	G	-2.4	-0.9	-1.7	0	-5.5	-2.75	-2.20833	0	0	6	6	6	1		0.85	-0.1	0.35	0	-2.5	-3.2	-1.8	-2	-1.05	0	0	8	8	8	1		36.3	0.9	30.7	-0.1	34.2	1.75	33.5	2.9	37	4.35	36.9	4.1		neg	35.2	1.7	31.2	-2.3
	H	neg	3.2	1.1				2.15	1	0	2	2	3	0.666667		-0.85	4.3							1.725	0	0	2	2	2	1		neg	neg	neg	neg	neg	neg	neg	neg	neg	neg	neg	neg		neg	neg	neg	neg	neg
	I	neg	2.3			neg	neg	2.3	3	0	1	1	4	0.25			5.3	-0.35	0.7			-0.5	0	1.03	0	0	5	5	5	1		neg	neg	neg	neg	neg	neg	neg	neg	neg	neg	neg	neg
	J			0.7	neg	-5.2	-4.55	-3.01667	1	0	3	3	4	0.75		-2.15	-0.9	-0.65	-0.8			-2.5	-2.8	-1.63333	0	0	6	6	6	1															neg	neg	neg	34.2	0.7
	K			1.2	2.9	-0.4	7.15	2.7125	0	0	4	4	4	1		4.75	5.1	3.15	3.8	3.5	2.2	2	2.2	3.3375	0	0	8	8	8	1															neg	43.4	9.9	35.3	1.8
	L
	M
	N
	O				-0.1	2.8	neg	1.35	1	0	2	2	3	0.666667				-3.85	-2.2			6.2	2.7	0.7125	0	0	4	4	4	1
	P
	Q	neg	0	-0.7	neg			-0.35	2	0	2	2	4	0.5		7.15	9	3.15	3.9	2.6	2.6			4.73333	0	0	6	6	6	1		neg	neg	31.8	1	neg	neg	30.5	-0.1	32.6	-0.05	neg	neg		neg	neg	neg	neg	neg
	R			neg	0.8	0.4	neg	0.6	2	0	2	2	4	0.5		1.85	0	1.65	0	-1.3	-1.8	0	-0.5	-0.0125	0	0	8	8	8	1															neg	neg	neg	neg	neg
	S
	T
	U					pos	neg	#DIV/0!	1	1	0	1	2	0						0	0	1.7	0.4	0.525	0	0	4	4	4	1
	V
	W
	X			4.5	4.3	2.3	3.95	3.7625	0	0	4	4	4	1		pos	pos	neg	4.1	0.8	2	2.2	2.3	2.28	1	2	5	7	8	0.625															neg	neg	neg	38.5	5
	Y
	STOOL
	DNA
	NEGATIVE
	EDUCATIONAL
	POSITIVE
